# Supplementary material for: Expression of the human usherin c.2299delG mutation leads to early-onset auditory loss and stereocilia disorganization
Source: Commun Biol. 2023 Sep 12;6:933. doi: 10.1038/s42003-023-05296-x (PMC10497539; doi:10.1038/s42003-023-05296-x)
Supplement: Supplementary file 3 — Supplementary Data 1 [file 42003_2023_5296_MOESM3_ESM.xlsx]

## Sheet: Fig. 1a & b
	Fig 1B left: WT expression			Fig 1B right: Mutant expression
	WT	Ush2adelG/delG		WT	Ush2adelG/delG
	1	0.000764		0.1146	1
	1	0.02679		0.03826	1
	1	0.0173		0.09679	1
	1	0.01892		0.057633	1
	Fig 1A:Total level of expression
	WT P1	Ush2adelG/delG P1	WT P15	Ush2adelG/delG P15	WT P30	Ush2adelG/delG P30
	1	1.106	0.3635	0.28105	0.0392	0.07664
	1	0.9992	0.3128	0.305	0.05484	0.0505789
	1	0.902	0.31709	0.1584	0.070888	0.0659
	1	0.6969			0.0595	0.06664

## Sheet: Fig. 2b & c
				Figure 2B: Pure tone average					Figure 2C: DPOAE average
				Tone					DPOAE
				8	11	16	22	32	8	11	16	22	32
	WT	P30	Avg	39.6154	25	28.4615	41.5385	60	49	42	53	69.6667	72
			SD	2.46774	5	6.2532	8.51093	5.7735	4.30946	3.68394	5.60612	2.96808	3.16228
		P60	Avg	43.125	27.5	29.375	44.375	62.5	45.9091	42.7273	52.7273	69.0909	70.9091
			SD	7.98995	8.01784	6.78101	6.23212	5.97614	7.09068	3.63242	7.07107	4.33013	2.20479
		P200	Avg	47.1429	42.1429	42.1429	55	70	46.875	41.25	53.125	65	75
			SD	6.0553	7.3598	5.84523	7.3598	4.08248	3.93398	6.26783	7.55929	5	4.49868
	Ush2adelG/+	P30	Avg	44.5833	33.75	35.8333	41.6667	60	45.3571	41.4286	53.2143	71.7857	75
			SD	6.89477	11.8944	9.25235	10.5169	8.52803	5.35806	6.33324	6.38723	5.75364	4.38529
		P60	Avg	43.8462	34.6154	33.4615	44.2308	64.2308	50	42.1429	52.1429	70.3571	71.4286
			SD	11.6548	13.3749	6.68747	6.68747	4.83046	6.84238	3.93123	5.95437	3.371	4.0452
		P200	Avg	48.75	34.1667	35	49.1667	69.5833	45.4167	40.8333	49.5833	65.4167	72.5
			SD	8.82275	11.645	3.69274	4.68718	3.96481	6.20056	6.33652	9.40462	5.8225	3.371
	Ush2adelG/delG	P30	Avg	55	48.5294	37.9412	46.1765	65.5882	46.875	43.75	55.625	70.625	72.8125
			SD	13.3463	16.7486	12.1268	8.57493	7.04502	5.12348	4.28174	4.78714	3.0957	4.06971
		P60	Avg	56.8182	50.4545	40.4545	45.9091	64.5455	44.0909	41.3636	53.6364	69.5455	70.9091
			SD	12.5045	17.8122	12.3399	10.2025	6.50175	8.60761	5.51856	6.36039	2.6968	3.75379
		P200	Avg	60.2632	57.1053	41.0526	52.6316	69.4737	43.75	45.75	53.5	67.25	71
			SD	12.0731	14.7494	7.56067	7.88254	7.05036	5.34962	8.31533	7.27288	3.79577	2.61574

## Sheet: Fig. 3e & f
		WT							Ush2adelG/+							Ush2adelG/delG
		sample	region-area	total	organized	disorganized	percent		sample	region-area	total	organized	disorganized	percent		sample	region-area	total	organized	disorganized	percent
	Base	1	base-1	7	6	1	14.2857		6	base-2	8	7	1	12.5		7	base-1	8	6	2	25
		1	base-2	8	7	1	12.5		6	base-3	9	8	1	11.1111		7	base-2	9	7	2	22.2222
		1	base-3	8	8	0	0		10	base-1	9	9	0	0		7	base-3	9	8	1	11.1111
		2	base-1	9	9	0	0		10	base-3	9	8	1	11.1111		8	base-1	8	6	2	25
		2	base-2	9	9	0	0		11	base-1	9	9	0	0		8	base-2	8	6	2	25
		2	base-3	9	8	1	11.1111		11	base-2	8	8	0	0		8	base-3	9	8	1	11.1111
		3	base-1	9	9	0	0		12	base-1	7	7	0	0		9	base-1	8	7	1	12.5
		3	base-2	8	8	0	0		12	base-2	8	8	0	0		9	base-2	9	9	0	0
		3	base-3	9	8	1	11.1111		12	base-3	9	9	0	0		9	base-3	8	6	2	25
		9	total	76	72	4	5.26316		9	total	76	73	3	3.94737		9	total	76	63	13	17.1053
				avg	8	0.444444	5.44533				avg	8.11111	0.333333	3.85802				avg	7	1.44444	17.4383
				std	1	0.527046	6.52285				std	0.781736	0.5	5.80091				std	1.11803	0.726483	9.08399
	Middle	1	mid2-1	9	8	1	11.1111		6	mid2-1	9	9	0	0		7	mid2-1	8	3	5	62.5
		1	mid2-2	9	8	1	11.1111		6	mid2-3	9	7	2	22.2222		7	mid2-2	9	3	6	66.6667
		2	mid2-1	9	9	0	0		10	mid2-1	9	9	0	0		7	mid2-3	9	1	8	88.8889
		2	mid2-2	9	8	1	11.1111		10	mid2-2	9	9	0	0		8	mid1-1	9	6	3	33.3333
		3	mid2-1	10	10	0	0		11	mid2-1	10	10	0	0		8	mid1-2	9	3	6	66.6667
		3	mid2-3	10	9	1	10		11	mid2-2	10	10	0	0		9	mid2-1	8	6	2	25
		4	mid2-1	10	10	0	0		12	mid2-1	9	9	0	0		9	mid2-2	9	4	5	55.5556
		4	mid2-2	10	10	0	0		12	mid2-2	9	7	2	22.2222		9	mid2-3	9	3	6	66.6667
		4	mid2-3	10	9	1	10		12	mid2-3	9	8	1	11.1111		13	mid1-1	10	6	4	40
		9	total	86	81	5	5.81395		9	total	83	78	5	6.0241		9	total	80	35	45	56.25
				avg	9	0.555556	5.92593				avg	8.66667	0.555556	6.17284				avg	3.88889	5	56.142
				std	0.866025	0.527046	5.63827				std	1.11803	0.881917	9.79908				std	1.76383	1.80278	19.9877
	Apex	1	apex1-2	9	8	1	11.1111		6	apex1-1	9	9	0	0		7	apex1-1	8	1	7	87.5
		2	apex1-1	9	8	1	11.1111		6	apex1-2	9	9	0	0		7	apex1-2	9	2	7	77.7778
		2	apex1-2	9	8	1	11.1111		6	apex1-3	8	8	0	0		7	apex1-3	9	3	6	66.6667
		2	apex1-4	8	8	0	0		10	apex1-2	8	7	1	12.5		8	apex1-3	9	2	7	77.7778
		3	apex1-1	9	9	0	0		10	apex1-3	9	9	0	0		9	apex1-1	9	1	8	88.8889
		3	apex1-2	9	8	1	11.1111		11	apex1-2	9	6	3	33.3333		9	apex1-2	9	0	9	100
		3	apex1-3	9	9	0	0		12	apex1-1	9	9	0	0		9	apex1-3	8	0	8	100
		4	apex1-1	9	8	1	11.1111		12	apex1-3	8	8	0	0		10	apex1-1	8	2	6	75
		4	apex1-2	9	8	1	11.1111		12	apex1-4	8	8	0	0		10	apex1-2	7	1	6	85.7143
		9	total	80	74	6	7.5		9	total	77	73	4	5.19481		9	total	76	12	64	84.2105
				avg	8.22222	0.666667	7.40741				avg	8.11111	0.444444	5.09259				avg	1.33333	7.11111	84.3695
				std	0.440959	0.5	5.55556				std	1.05409	1.01379	11.3685				std	1	1.05409	11.2291

## Sheet: Fig. S2b
	genotype	WT													Ush2adelG/delG
	sample	1	2	3	4	1	3	4	1	2	2	3	3	4	7	8	9	7	7	9	7	8	8	9	9
	region-sample#	Base-1	Base-2	Base-3	Base-4	Mid-1	Mid-2	Mid-3	Apex-1	Apex-2	Apex-3	Apex-4	Apex-5	Apex-6	Base-1	Base-2	Base-3	Mid-1	Mid-2	Mid-3	Apex-1	Apex-2	Apex-3	Apex-4	Apex-5
	size measured	1.829	2.641	2.554	2.943	3.683	3.572	2.716	4.936	5.277	4.645	4.621	4.856	3.774	2.034	2.499	2.531	3.129	4.142	2.789	5.814	5.287	4.347	4.716	5.127
		1.814	2.507	2.342	2.715	3.654	3.737	2.608	5.071	5.058	4.272	4.078	4.73	3.933	2.183	2.385	2.472	3.38	4.177	3.231	5.93	5.066	4.29	4.547	4.899
		1.908	2.504	2.449	2.592	3.536	3.696	2.59	4.648	5.517	5.305	4.438	4.674	4.193	2.011	2.196	2.838	2.969	3.825	3.242	5.892	4.601	4.276	4.261	4.813
		1.917	2.338	2.601	2.814	3.463	3.681	2.667	4.65	5.064	5.346	4.304	4.633	3.844	2.01	2.411	2.559	3.147	3.99	3.235	4.848	4.727	4.12	4.733	4.859
		1.859	2.418	2.449	2.649	3.696	3.422	2.645	4.296	4.919	5.342	4.058	4.707	4.016	2.101	2.062	2.288	3.216	3.461	2.705	5.375	4.774	3.565	4.752	4.873
		1.887	2.213	2.42	2.26	3.471	3.542	2.811	3.868	4.782	4.528	4.379	4.61	3.577	1.999	2.267	2.32	2.87	4.006	3.368	5.376	4.781	3.793	4.879	4.824
		1.871	2.658	2.376	2.221	3.696	3.617	2.603	4.368	5.235	4.628	4.821	4.737	3.971	1.737	2.212	2.574	2.922	4.942	3.6	5.86	4.568	3.897	4.363	5.102
		1.905	2.701	2.024	2.499	3.647	3.449	2.775	4.44	4.605	4.649	4.581	4.317	3.992	1.781	2.426	2.293	3.219	3.608	2.901	5.194	4.617	4.063	4.768	5.426
		1.887	2.57	2.243	2.522	3.648	3.573	2.674	4.621	4.866	4.979	4.598	4.083	4.369	1.65	2.074	2.277	2.878	3.608	3.317	5.551	5.013	4.189	4.502	4.756
		1.788	2.423	2.02	2.548	3.689	3.57	2.909	4.465	5.487	4.774	4.789	4.227	4.092	1.618	1.989	2.259	3.386	3.572	3.443	5.641	5.016	4.217	4.415	5.153
		1.926	2.444	2.048	2.187	3.485	3.501	2.641	4.779	5.759	4.746	4.929	4.057	4.179	1.908	2.391	2.273	3.307	3.683	3.18	5.598	5.744	3.748	4.478	5.371
		1.982	2.545	1.898	2.345	3.376	2.973	2.589	3.938	5.861	4.612	4.755	4.45	4.126	1.892	2.226	2.203	3.255	3.646	3.232	5.98	5.311	3.573	4.414	4.611
		1.799	2.575	2.366	2.431	3.618	3.886	2.621	3.808	5.39	4.628	4.866	4.549	4.148	1.981	2.12	2.27	3.185	3.017	2.43	5.788	4.293	4.708	4.841	4.55
		2.037	2.454	2.178	2.43	3.484	4.173	2.565	3.479	5.135	4.32	4.97	4.534	4.4	1.799	2.025	2.195	3.277	3.67	2.989	5.724	3.869	4.779	4.798	4.029
		2.057	2.55	2.052	2.403	3.468	3.883	2.718	4.552	5.426	4.344	4.957	4.431	4.229	1.788	2.247	2.418	3.051	3.588	2.877	5.721	4.281	4.51	4.426	4.629
		2.342	2.206	2.226	2.165	3.596	4.023	2.559	4.045	5.33	4.47	4.785	4.678	4.281	1.843	2.337	2.063	3.023	3.646	2.86	5.628	4.499	4.487	4.263	4.64
		2.701	2.441	2.281	2.182	3.529	3.742	2.756	4.406	5.606	4.703	4.8	4.53	4.29	1.882	1.998	2.257	2.937	3.306	2.583	5.703	4.638	4.5	4.09	5.729
		2.366	2.625	2.28	2.232	3.551	3.348	2.417	4.462	4.653	4.779	4.508	4.702	4.306	1.888	1.938	2.161	3.226	3.097	3.097	5.384	4.344	4.43	3.822	4.849
		2.062	2.652	2.451	2.345	3.311	3.314	2.323	4.212	4.588	4.506	4.481	4.52	4.176	2.116	2.09	2.56	3.072	3.445	3.151	5.222	4.564	4.46	4.147	4.656
		2.209	2.669	2.797	2.163	3.506	3.809	2.451	4.219	5.259	4.595	4.519	4.65	4.643	2.013	1.999	2.384	2.842	3.162	2.853	5.468	4.309	4.155	3.832	4.896
		2.334	2.532	2.187	2.199	3.147	3.703	2.195	4.327	5.114	4.75	4.583	4.336	3.729	1.954	1.999	1.905	2.967	3.201	2.688	5.162	4.145	3.788	3.654	4.411
		2.31	2.725	2.226	2.544	3.324	3.728	2.483	4.078	4.748	4.898	4.397	4.223	3.847	1.914	1.844	2.03	2.907	3.635	3.36	5.142	4.287	3.903	4.356	4.909
		2.226	2.78	2.112	2.329	3.359	3.488	2.621	4.44	5.218	5.451	4.536	4.548	3.46	1.972	2.031	1.948	3.266	3.67	3.005	4.881	4.026	4.07	3.584	5.352
		2.219	2.33	2.112	2.047	3.522	3.464	2.56	4.115	5.179	5.269	4.952	3.957	4.302	1.827	2.036	1.89	2.821	3.43	3.454	5.466	3.857	4.068	3.977	4.963
		2.211	2.668	2.022	2.266	3.38	3.441	2.471	4.057	5.463	5.376	5.011	4.454	3.951	1.888	2.144	1.82	2.881	3.308	3.102	5.746	4.912	4.294	3.998	4.784
		2.275	2.667	1.945	2.221	3.225	3.28	2.56	4.371	5.637	4.678	4.831	4.913	4.26	1.796	1.972	1.952	2.707	3.448	2.891	5.518	5.222	4.26	4.063	4.644
		1.899	2.607	2.035	2.403	3.298	3.508	2.405	4.405	5.161	4.984	4.744	5.391	4.071	1.628	1.901	2.168	2.772	3.284	2.528	5.602	4.81	4.442	4.009	4.292
		2.042	2.61	2.307	2.453	3.276	3.594	2.722	4.093	5.541	4.24	4.754	4.9	4.315	1.587	2.198	1.716	3.199	3.175	2.898	5.342	4.084	4.367	4.124	4.326
		1.605	2.602	2.212	2.89	3.072	3.609	2.823	4.136	5.213	4.102	4.421	5.383	4.485	1.903	1.981	1.82	3.203	3.281	2.835	5.553	4.899	4.123	4.133	6.346
		1.602	2.507	2.277	2.371	3.396	3.694	2.973	4.5	5.362	4.536	4.319	5.124	4.406	1.583	1.967	1.9	3.109	3.371	2.816	5.44	4.952	4.265	4.185	5.643
		1.653	2.746	2.3	2.443	3.573	3.501	2.794	4.324	4.97	5.159	3.994	5.174	4.183	1.912	1.913	1.871	2.813	3.004	2.707	5.184	4.692	4.393	3.872	5.3
		1.526	2.626	2.178	2.36	3.412	3.511	2.346	4.383	4.807	5.062	4.888	5.123	4.139	1.959	1.786	1.847	2.869	3.132	3.486	4.993	4.4	3.966	4.379	5.261
		1.635	2.699	2.084	2.309	3.548	3.648	2.272	4.261	5.58	5.319	4.304	4.84	3.827	1.784	1.65	1.625	3.277	3.43	3.05	5.503	4.18	3.971	4.035	4.771
		1.553	2.673	2.074	2.305	3.735	3.387	2.621	4.164	5.537	5.21	4.567	5.082	3.896	1.91	2.093	1.989	2.838	3.298	3.298	5.055	3.954	4.006	4.052	4.374
		1.667	2.432	2.228	2.083	3.064	3.551	2.693	4.488	6.204	5.201	4.819	4.921	3.398	1.881	1.872	2.062	3.031	3.439	2.94	5.607	4.393	4.345	4.441	4.782
		2.305	2.448	2.379	2.232	2.863	3.549	2.75	4.321	5.879	5.155	4.736	5.098	3.599	2.083	1.886	2.198	3.186	3.648	2.574	5.286	4.454	4.181	4.236	4.796
		2.01	2.522	2.453	2.297	2.764	3.799	2.761	4.515	6.11	4.985	4.699	4.485	3.662	2.113	1.953	2.045	2.911	3.901	2.784	6.011	4.079	4.082	3.861	4.321
		2.201	2.088	2.081	2.708	2.925	3.674	2.726	4.504	5.827	4.969	4.964	4.591	3.338	2.07	2.053	1.843	3.186	3.918	2.624	4.982	4.792	3.946	3.915	4.507
		1.894	2.015	2.259	2.26	3.231	3.923	2.595	3.727	5.735	5.074	4.306	4.862	3.612	2.271	1.836	1.998	3.158	4.108	2.446	5.462	4.38	4.055	3.926	4.303
		1.889	2.067	1.906	2.387	2.929	3.856	2.795	3.845	5.784	4.855	4.777	4.961	3.736	2.148	1.961	2.16	2.866	3.859	2.532	4.883	4.424	3.802	4.004	4.708
		1.559	2.029	2.186	2.464	3.098	3.685	2.676	4.007	5.955	4.54	4.782	5.078	3.697	2.172	2.171	1.921	3.202	3.528	2.235	5.6	4.547	3.839	4.142	4.761
		1.496	2.186	2.256	2.266	3.307	3.989	2.771	4.087	5.873	4.358	4.813	5.024	3.767	2.184	2.373	1.865	2.801	3.659	3.466	5.347	4.381	3.769	4.713	4.208
		1.632	2.538	2.423	2.502	3.021	3.827	2.734	3.935	5.678	4.874	4.47	4.82	3.671	2.198	2.304	2.228	3.404	3.46	2.878	5.235	4.795	3.963	4.583	4.663
		1.7	2.386	2.411	2.149	2.928	4.043	2.764	3.95	5.406	4.849	4.346	4.79	4.132	1.991	2.457	2.318	2.757	3.503	2.216	4.999	4.778	3.751	4.505	3.995
		1.559	2.424	2.25	2.419	3.076	3.947	2.778	4.424	5.266	4.891	4.387	4.524	4.079	1.825	2.126	2.31	3.202	3.256	2.316	5.554	5.326	3.878	4.765	4.276
		1.587	2.197	2.326	2.66	3.513	4.275	2.446	4.466	5.396	5.08	4.506	5.207	3.62	1.895	2.405	1.945	3.051	3.164	2.369	5.353	5.065	3.793	4.376	4.077
		1.646	2.217	2.199	2.792	3.316	3.935	2.557	4.926	6.025	5.061	4.652	4.816	4.098	1.873	2.041	2.11		3.164	2.37	4.937	5.152	3.924	4.233	4.311
		2.054	2.254	1.927	2.351	3.412	3.764	2.339	4.496	6.075	4.727	4.882	4.871	3.959	2.148	2.1	2.128		3.179	2.115	5.449	5.232	4.471	4.16	4.705
		2.111	1.962	2.14	2.249	3.351	3.618	2.681	4.585	5.677	4.304	4.696	5.018	4.353	2.381	2.009	1.926		3.068	2.875	5.381	5.437	4.153	4.115	4.771
		1.813	2.467	1.85	2.5	3.676	3.62	2.523	4.728	6.045	4.416	4.8	5.015	3.978	2.031	2.479	2.107		3.033	2.476	5.791	5.486	3.749	3.85	4.157
		2.06	2.349	2.056	2.495	3.332	3.252	2.282	4.671	5.841	4.996	4.767	4.732	4.121		2.287	1.817		3.258	2.281	5.062	5.656	3.609	3.445	4.319
		2.171	2.435	2.19	2.303	3.443	3.259	2.604	4.751	5.528	4.621	4.34	4.333	4.603		2.101	2.145		3.653	2.574	5.054	5.799	4.577	3.888	4.551
		2.157	2.398	2.099	2.334	3.488	3.793	2.713	4.875	5.256	4.824	4.097	4.547	4.25		2.399	1.978		3.339	2.297	5.111	5.493	4.46	4.627	4.439
		2.361	2.435	2.238	2.239	3.342	3.89	3.268	5.068	6.153	4.573	3.923	4.568	3.943		2.105	2.229		3.419	2.261	5.139	5.837	4.722	3.918	5.185
		2.209	2.32	1.933	2.285	3.057	4.242	3.019	4.663	6.071	4.59	4.601	4.455	3.891		2.035	2.103		3.554	3.068	5.388	5.365	4.411	3.886	4.873
		2.178	2.413	1.996	2.235	3.229	4.414	3.535	4.613	5.444	4.546	4.222	4.319	3.812		2.136			3.999	3.002	5.048	5.546	4.307	4.041	4.857
		2.273	2.675	1.901	2.229	3.138	4.228	3.203	4.381	5.552	4.83	4.357	4.342	3.683		2.372			3.317	3.155	4.868	5.275	4.281	4.306	4.765
		2.213	2.482	1.721	2.43	3.216	4.205	2.793	4.586	5.586	4.746	4.872	4.354	3.607		1.985			3.72	2.998	5.296	5.194	4.461	4.246	4.756
		2.239	2.493	1.786		3.202	3.961	2.502	4.742	5.317	4.733	4.783	5.004	4.205		1.969			3.793	3.002	4.777	5.296	4.419	4.036	4.418
		2.177	2.688			3.23	4.036	2.571	4.722	4.661	4.804	4.802	4.695	4.418		1.94			3.952	3.023	5.373	5.241	4.565	4.318	5.22
		2.446	2.256			3.09	4.163	2.773	4.755	4.813	5.168	4.506	4.748	4.319		1.948			3.473	2.961	4.951	5.771	4.601	4.087	5.299
		1.911	2.52			3.019	3.768	2.764	4.352	5.391	4.617	4.283	4.375	4.268		2.133			3.829	2.752	4.618	5.14	4.499	4.355	4.942
		1.658	2.595			2.918	3.515	2.635	4.505	6.072	5.366	4.239	4.632	4.467		2.212			3.401	2.632	4.647	4.658	4.715	3.924	5.126
		1.8	2.139			3.013	3.335	2.434	5.026	5.235	5.233	4.779	3.588	4.33		2.156			3.417	2.648	4.824	4.491	4.524	4.093	5.176
		1.918	2.246			3.014	3.723	2.652	4.512	4.987	4.924	4.021	3.563	4.225		2.265			3.227	2.614	4.89	4.622	4.434	4.304	4.6
		1.892	2.706			3.244	4.09	2.503	4.859	5.204	4.585	4.846	4.076	4.08		2.411			3.624	2.545	5.268	4.552	4.486	3.874	4.406
		1.979	2.47			3.015	4.142	2.773	4.675	4.919	5.163	4.26	4.225	4.144		2.066			3.762	2.521	4.86	4.712	4.47	3.835	4.213
		1.873	2.441			3.175	4.058	2.792	5.18	5.683	5.086	4.442	4.433	4.113		1.927			3.248		4.74	4.953	4.311	3.848	3.92
		2.084	2.5			3.031	4.223	2.981	4.464	5.424	4.558	4.618	4.015	3.828		2.317			3.505		4.405	4.688	4.091	3.596	4.687
		2.114	2.523			3.098	3.707	2.686	4.682	5.552	5.185	5.071	4.306	3.847		2.05			3.463		5.136	5.276	4.215	4.243	4.523
		1.977	2.507			2.778	3.879	3.001	4.731	4.823	5.19	4.307	4.6	3.692		2.217			3.261		4.554	4.783	3.974	4.295	3.957
		1.86	2.309			3.065	3.891	2.963	4.67	5.069	5.153	4.538	4.693	3.783		2.035			2.9		5.706	5.102	4.034	4.096	3.906
		1.869	2.444			3.115	3.882	2.896	3.926	5.302	5.014	4.52	4.785	3.802		2.045			3.414		5.234	5.844	4.059	3.967
		1.961	2.239			3.074	4.007	2.742	4.377	4.728	4.649	4.408	4.659	4.195		2.29			3.31		5.89	5.701	4.378	4.25
		1.679	2.665			2.838	4.099	2.713	4.547	4.765	4.61	4.661	4.61	3.989		2.362			3.227		5.412	6.194	4.435	4.076
		1.78	2.285			3.034	3.776	2.626	4.106	4.484	4.664	4.754	4.446	4.167		2.162			3.389		5.353	4.964	4.418	3.956
		1.931	2.43			2.98	3.62	2.901	4.378	4.883	4.753	4.43	4.154	4.319		2.163					5.109	5.393	4.846	3.617
		1.705	2.477			3.322	3.735	2.679		5.146	5.25	4.648	4.385	4.126		2.23					4.732	5.025	4.46	3.642
		1.667	2.494			3.082	3.58	2.794		5.188	4.45	4.636	4.952	4.442		2.15					5.344	4.783	3.997	3.696
		1.847	2.301			3.25	3.487	2.773		5.13	5.052	4.714	5.319	4.31							5.439	5.058	4.005	3.38
		1.954	2.642			3.437	3.614	2.989		4.925	4.923	4.425	5.376	4.141							5.043		4.487	5.005
		1.512	2.707			2.97	3.694	2.909		4.672	5.568	4.04	5.452	3.937							5.456			4.109
		1.905	2.446			3.485	3.758	2.832		4.45	5.103	5.129	5.231	4.129										4.663
		1.686	2.271			3.4	3.915	2.66		4.509	5.506		5.116	3.912										4.819
		1.798	2.133			3.347	4.036	2.758		4.886	4.811		5.347	4.229										4.778
			2.612			3.443	3.748	2.7		4.811	5.039		5.522	4.156										4.865
			2.46			3.308	3.932	2.564		4.798	4.932		4.761	4.131										4.735
			2.78			3.459		2.546		5.066	4.964		5.422	4.191
			2.385			3.297		2.364		4.642			5.248	4.029
			2.486			3.47		2.519		4.853			4.939	3.902
			2.346			3.47		2.431		4.883			5.226	4.213
			2.667					2.631		4.624			4.78	4.039
			2.352					2.579		4.07			4.684	3.648
			2.463					2.868		4.612			4.793	3.654
			2.538					2.685		5.134			4.773	3.58
			2.747					2.336		4.167			4.745	3.467
			2.657					2.639		4.906			4.914	3.475
			2.562					2.708		5.695			4.889	3.861
								2.798		5.726			4.972	3.758
								2.92		5.695			5.226	3.647
								2.664		5.744			4.976	3.634
								2.575		5.729			5.254	3.695
								2.318		5.359			5.17	3.7
								2.757		5.324			5.019	3.531
								2.777		5.672			4.738	3.861
								2.759		5.47			4.333	3.915
								2.819		5.772			4.856	3.772
								2.944		5.349			4.726	4.104
								2.679		5.418			5.303	3.773
								2.621		5.064			4.756	4.312
								2.964		5.022				3.812
								2.927		5.116				4.12
								2.835		5.519				4.015
								2.793		3.763
								2.86
								2.849
								2.969
								2.735
								2.557
								2.377

## Sheet: Fig. S3b & c
		WT						Ush2adelG/+						Ush2adelG/delG
		sample	region-area	total	lost	percent		sample	region-area	total	lost	percent		sample	region-area	total	lost	percent
	Base	1	base-1	27	0	0		6	base-1	25	0	0		7	base-1	27	0	0
		1	base-2	27	0	0		6	base-2	27	0	0		7	base-2	26	0	0
		1	base-3	27	0	0		6	base-3	29	0	0		7	base-3	29	0	0
		2	base-1	27	0	0		10	base-1	27	0	0		8	base-1	30	0	0
		2	base-2	27	0	0		10	base-2	29	0	0		8	base-2	27	0	0
		2	base-3	27	0	0		10	base-3	29	0	0		8	base-3	27	1	3.7037
		6	total	162	0	0		11	base-1	26	0	0		9	base-1	24	0	0
								11	base-2	27	0	0		9	base-2	27	0	0
								11	base-3	27	0	0		9	base-3	27	1	3.7037
								12	base-1	27	1	3.7037		9	total	244	2	0.819672
								12	base-3	26	0	0
								11	total	299	1	0.334448
	Middle	1	mid2-1	27	0	0		6	mid1-2	28	1	3.57143		7	mid2-1	30	0	0
		1	mid2-2	30	1	3.33333		10	mid2-2	29	2	6.89655		7	mid2-2	30	3	10
		1	mid2-3	29	1	3.44828		10	mid2-3	28	0	0		7	mid2-3	29	1	3.44828
		2	mid2-1	31	0	0		11	mid2-1	30	0	0		8	mid1-1	28	0	0
		2	mid2-2	30	0	0		11	mid2-2	28	0	0		8	mid1-2	27	1	3.7037
		3	mid2-1	30	0	0		11	mid2-3	27	0	0		9	mid2-1	24	1	4.16667
		3	mid2-2	30	0	0		12	mid2-1	30	1	3.33333		9	mid2-2	30	0	0
		3	mid2-3	30	1	3.33333		12	mid2-2	30	0	0		9	mid2-3	30	0	0
		4	mid2-1	28	4	14.2857		12	mid2-3	31	0	0		8	total	228	6	2.63158
		4	mid2-2	30	1	3.33333		9	total	261	4	1.53257
		4	mid2-3	32	0	0
		11	total	327	8	2.44648
	Apex	1	apex1-1	30	0	0		6	apex1-2	28	1	3.57143		7	apex1-1	28	2	7.14286
		1	apex1-2	29	2	6.89655		10	apex1-1	27	1	3.7037		7	apex1-2	29	2	6.89655
		2	apex1-1	30	2	6.66667		10	apex1-2	29	0	0		7	apex1-3	29	0	0
		2	apex1-2	27	0	0		10	apex1-3	26	3	11.5385		8	apex1-3	29	1	3.44828
		2	apex1-3	26	4	15.3846		11	apex1-2	28	3	10.7143		9	apex1-1	27	1	3.7037
		3	apex1-1	30	0	0		11	apex1-3	28	4	14.2857		9	apex1-2	30	0	0
		3	apex1-2	30	0	0		12	apex1-1	28	0	0		9	apex1-3	26	1	3.84615
		3	apex1-3	30	1	3.33333		12	apex1-2	29	2	6.89655		10	apex1-1	27	2	7.40741
		4	apex1-1	30	0	0		12	apex1-4	26	0	0		10	apex1-2	20	1	5
		4	apex1-2	30	1	3.33333		9	total	249	14	5.62249		9	total	245	10	4.08163
		10	total	292	10	3.42466
